# Supplementary material for: The structure of caseinolytic protease subunit ClpP2 reveals a functional model of the caseinolytic protease system from Chlamydia trachomatis
Source: J Biol Chem. 2022 Dec 1;299(1):102762. doi: 10.1016/j.jbc.2022.102762 (PMC9823225; doi:10.1016/j.jbc.2022.102762)
Supplement: Supplemental data 2 [file mmc2.xlsx]

## Sheet: HDX-ClpP2-reduction analysis-2
	Start/end	4-5		6-8		9		10-11		12-17		18		19		20		21		22		23		24		25-26		27-31		32-33		34-35		36		37		38-42		43		44		45		46		47
		#	%	#	%	#	%	#	%	#	%	#	%	#	%	#	%	#	%	#	%	#	%	#	%	#	%	#	%	#	%	#	%	#	%	#	%	#	%	#	%	#	%	#	%	#	%	#	%
Time	0	0	0	0.01	0.56	0	0.45	0	0	0	0	0	0.35	0	0	0	0	0	0	0	0	0	0	0	0	0	0	0	0.09	0	-	0	0.16	0	0.35	0	0.28	0	0	0	0	0	0.36	0	0	0	0	0	0
	0.5	0.38	37.76	0.14	6.86	0	0	0.32	16.21	0.06	1.55	0.23	22.56	0	0	0	0	0	0	0	0	0	0	0	0	0.03	1.56	0.02	0.39	0	-	0.07	3.48	0.13	12.66	0	0	0.05	1.13	0	0	0.33	32.8	0	0	0.03	3.22	0.07	7.08
	1	0.6	60.23	0.13	6.6	0	0	0.46	23.14	0.04	0.91	0.37	37.14	0.03	2.6	0.06	5.7	0	0	0.13	13.25	0	0	0	0	0.06	3.09	0.02	0.44	0	-	0.02	1.17	0.07	6.72	0	0	0.16	4.07	0.09	8.59	0	0	0	0	0	0	0.51	51.21
	15	0.74	73.96	0.3	15.11	0	0	0.56	28.09	0.05	1.27	0.54	54.19	0.04	3.77	0.37	37.02	0	0	0.13	12.77	0.17	17.06	0.13	12.93	0.12	5.76	0.02	0.43	0		0.22	11.21	0.31	31.25	0.05	5.25	0.08	1.95	0.68	67.7	0.26	26.18	0	0	0	0	0.08	8.28
	30	0.6	60.38	0.27	13.74	0	0	0.6	30.25	0.03	0.8	0.64	63.81	0	0	0.21	20.83	0	0	0	0	0	0	0	0	0.02	1.18	0.06	1.54	0	-	0.32	15.88	0.05	5.04	0.17	17.3	0.06	1.59	0.6	59.57	0.08	7.77	0.06	6.46	0.07	6.75	0.14	13.74
	60	0.82	82.29	0.25	12.73	0	0	0.59	29.38	0.05	1.23	0.63	63.19	0.01	0.73	0.28	27.92	0	0	0.24	23.83	0	0	0	0	0.19	9.51	0.01	0.37	0	-	0.28	14.19	0.29	29.13	0.01	0.56	0.1	2.51	0.62	61.5	0.24	24.44	0	0	0	0	0.12	12.42
	120	0.8	80.37	0.28	13.78	0	0	0.58	28.82	0.04	1.03	0.62	62.39	0.05	5.3	0.41	41.26	0	0	0.34	33.98	0.05	5	0.14	14.1	0.13	6.44	0.02	0.5	0	-	0.33	16.3	0.36	35.98	0.09	8.93	0.07	1.75	0.72	71.52	0.27	27.33	0	0	0	0	0.11	11.05
	250	0.78	78.1	0.33	16.3	0	0	0.56	28.19	0.02	0.57	0.77	77.43	0	0.38	0.48	47.64	0	0	0.28	28.35	0.04	4.15	0.3	29.69	0.1	5.13	0.01	0.35	0	-	0.3	14.77	0.49	48.63	0.41	40.79	0	0	0.83	82.74	0	0	0.24	24.08	0.12	12.26	0	0
	480	1	100	0	0	0.13	13.26	1	50	0.11	2.77	0.38	37.91	0.34	34.2	0	0	0.71	70.68	0.47	46.62	0.36	36.29	0.4	39.68	0.04	1.89	0.03	0.84	0		0.1	5.13	0.53	53.12	0.14	13.65	0.26	6.51	0.37	36.87	0.28	28.21	0	0	0	0.43	0	0.4
Spread	0	0.02		0.02		0.02		0.01		0.01		0.02		0.01		0		0		0.02		0.02		0.01		0.02		0.01		0		0.01		0.01		0.01		0		0		0		0		0		0
	0.5	0.24		0.14		0.16		0.09		0.08		0.1		0.11		0.12		0.1		0.03		0.03		0.02		0.03		0.02		0		0.13		0.11		0.1		0.09		0.06		0.04		0.03		0.04		0.04
	60	0.27		0.16		0.18		0.09		0.08		0.09		0.11		0.14		0.15		0		0.03		0.02		0.04		0.03		0		0.12		0.09		0.11		0.14		0.16		0.17		0.17		0.22		0.25
	15	0.39		0.25		0.28		0.14		0.13		0.15		0.17		0.21		0.23		0		0		0		0		0		0		0.04		0.03		0.03		0.02		0.03		0.03		0.04		0.06		0.08
	30	0.36		0.25		0.28		0.17		0.15		0.14		0.14		0.17		0.2		0.05		0.05		0.04		0.06		0.06		0		0.01		0.01		0.01		0.01		0.01		0		0		0		0
	60	0.4		0.26		0.29		0.15		0.14		0.14		0.16		0.21		0.23		0		0.01		0.02		0.03		0.02		0		0.03		0.02		0.02		0.04		0.04		0.05		0.08		0.12		0.12
	120	0.38		0.24		0.27		0.14		0.13		0.14		0.15		0.2		0.23		0.01		0.01		0.01		0.01		0.01		0		0.04		0.03		0.03		0.03		0.03		0.04		0.06		0.09		0.1
	250	0.37		0.24		0.27		0.14		0.13		0.15		0.16		0.2		0.21		0.01		0.01		0.01		0.01		0.01		0		0.05		0.04		0.04		0.06		0.06		0.06		0.06		0.1		0.1
	480	0.09		0.1		0.1		0.1		0.09		0.09		0.09		0.04		0.04		0		0		0		0.01		0		0		0		0.01		0.01		0.01		0.01		0.01		0.01		0.01		0.01
Max Deuterium		1		2		1		2		4		1		1		1		1		1		1		1		2		4		2		2		1		1		4		1		1		1		1		1
														18-19									22-24					25-31																43-45				46-47
regions groupped	0													0	0								0	0				0	0															0	0			0	0
	0.5													0.23	11.5								0	0				0.05	0.833333															0	0			0.1	5
	1													0.4	20								0.13	4.33333				0.08	1.33333															0.09	3			0.51	25.5
	15													0.58	29								0.43	14.3333				0.14	2.33333															0.68	22.6667			0.08	4
	30													0.64	32								0	0				0.08	1.33333															0.66	22			0.21	10.5
	60													0.64	32								0.24	8				0.2	3.33333															0.62	20.6667			0.12	6
	120													0.67	33.5								0.53	17.6667				0.15	2.5															0.72	24			0.11	5.5
	250													0.77	38.5								0.62	20.6667				0.11	1.83333															1.07	35.6667			0.12	6
	480													0.72	36								1.23	41				0.07	1.16667															0.37	12.3333			0	0
														2	100								3					6																3				2
[truncated: 114 more columns]

## Sheet: Results of fit f=a(1-exp(-bx)
Position		Max Theoretical	Max Exp	a	b	R		Notes
4	5	1	0.78	0.79	1.36	0.939
6	8	2	0.3	0.288	0.8286	0.962
9		1	0.13	327.4	6.1e-07	0.84	Slow
10	11	2	0.56	0.648	1.296	0.854
12	17	4	0.11	0.211	0.003	no fit		No Exchange
18		1	0.77	0.6	0.9703	0.906
19		1	0.34	165179	3.3 10^-9	0.8443	Bad fit	No exchange?	HDX at end point
20		1	0.77	0.353	0.194	0.901
21		1	0.71	322233	3.389 10^-9	0.8401	Bad fit	No exchange?	HDX at end point
22		1	0.47	0.414	0.0104	0.88
23		1	0.36	17129.2	3.57 10^-8	0.78	Bad fit	No exchange?	HDX at end point
24		1	0.4	0.671	0.002	0.94
25	26	2	0.1	0.1001	0.838	0.611
27	31	4	0.03					No Exchange
32	33	2						No data
34	35	2	0.3	0.3088	0.0972	0.98
36		1	0.53	0.512	0.0127	0.8501
37		1	0.53	0.5123	0.0127	0.8501
38	42	4	0.26	29397.3	1.5 10^-8		Bad fit	No exchange?	HDX at end point
43		1	0.83	0.703	0.158	0.978
44		1	0.28	0.183	72.97	0.437	Fast
45		1	0.24	0.0912	0.0097	0.47		No Exchange
46		1	0.12	0.045	0.0143	0.266		No Exchange
47		1	0.14	0.075	5.41	0.453		No Exchange	Removed 1 minute HDX
48	49	2						No Exchange
50	51	2						No Data
52		1	0.81	1.071	0.0025	0.7
53		1	0.21	11758	3.4 10^-8	0.7586	Bad fit	Very slow exchange
54	61	7	0.17	0.155	1.034	0.981
62		1	0.09	0.0335	1.291	0.1041		Very slow exchange
63		1						No Exchange
64		1	0.23	0.115	0.031	0.566		Very slow exchange
65		1						No Exchange
66	69	3	0.1	10351	1.58 10^-8	0.639		No Exchange
70		1	0.32	1034.5	0.0027	0.6337		Very slow exchange
71	72	2	0.67	0.624	0.0983	0.992
73	75	3	0.38	0.34	0.455	0.99
76		1						No Exchange
77		1						No Data
78		1						No Exchage
79	81	3						No Exchage
82		1						No Exchange
83		1	0.35	5826	1.007 10^-7	0.775		No exchange?	HDX at end point
84	86	3	0.03					No Exchange
87		1	1	1.023	0.0043	90
88	90	3	1	95	1.22	0.96
91	92	2	1	0.972	50005.3	0.972		Very Fast
93	99	7	0.16	0.134	543588	0.7318		Ver Fast	very low exchange
100	101	2						No exchange
102	103							No Data
104		1	0.1	0.103	5591.7	0.8201			very low exchange
105		1	0.28	17724.6	1.67	10^=8		No good fit	Data noisy
106	120	15	0.02	0.017	0.57	0.725
121		1	0.17	0.147	0.017	0.8505
122		1	1	0.767	1.1186	0.782
123	135	12	0.2	0.179	4.3181	0.959
136	140	-						No Data
141	142	2	0.8	1.06	0.003	0.888
143		1	0.58	0.053	3044039	0.25		No Exchage ?	Remove 120 min
144		1	1	1.03	0.358	0.927		Fast, full exchage at 30 min
145		1	1	1.034	0.0407	0.9542		Fast, full exchage at 30 min
146		1	1	0.866	0.011	0.963
147	153	7	0.18	0.15	0.033	0.915
154		1	0.12	0.036	2818.22	0.237		No Exchange
155		1	0.12	0.02	0.373	0.24		No Exchange
156		1	0.45	692.9	0.0014	1		No exchange?	HDX at end point
157		1						No Exchange
158	159	2						No Exchange
159	162	3	1	0.9824	1.023	0.523		Very Fast	removed 2 dqta points for fit
163		1						No Exchange
164	165	2	1	0.64	1.382	0.6303		Dat a noisy
166	167	2						No Exchange
168		1	1	0.79	594.9	0.69		Very Fast
169		1	1	0.936	841779	0.88		Very Fast
170	172	2	0.76	0.435	54.586	0.5279
173		1	1	0.532	95.11	-		Very Fast	Noisy, no good fit
174		1						No Exchage
175	180	-						No Data		0.44
181		1						No Exchage		0.43
182		1						No Exchage
183	187	5	0.39	692.87	0.0014	1		Very Fast

## Sheet: Results of fit grouped 
Position		Max Theoretical	Max Exp	a	b	R	Max Exp	a	b	R	Notes
18	19	2	0.72	0.67	0.883	0.978
22	24	3		1.89	0.002	0.92
25	31	6	0.1	0.125	1.027	0.765
43	45	3	1.07	0.695	0.169	0.877
46	47	2	0.5	0.158	5.406	0.3445
70	72	3	0.9	0.755	0.796	0.968
83	86	3	1	114815	1.5 10-8	0.84	0.19	0.17	2.793	0.95	removing last data point		next segment (87) has max change
	104	120	0.3								No fit, low exchange
	144	146	3	2.811	0.0317	98
	168	173	6	3.7	2.695	466874	0.81
